# Supplementary material for: Site-selective superassembly of biomimetic nanorobots enabling deep penetration into tumor with stiff stroma
Source: Nat Commun. 2023 Aug 2;14:4628. doi: 10.1038/s41467-023-40300-2 (PMC10397308; doi:10.1038/s41467-023-40300-2)
Supplement: Supplementary file 10 — Source data [file 41467_2023_40300_MOESM10_ESM.xlsx]

## Sheet: Figure 2
Figure 2e
Body Length
336.74
366.24
362.65
278.73
320.34
318.31
386.19
310.57
379.15
325.26
350.34
353.29
422.64
365.12
365.73
387.98
387.95
379.33
377.26
366.18
380.67
383.11
371.24
373.56
364.25
342.97
370.71
403.26
344.5
383.61
318.63
318.57
322.32
323.52
281.43
305.24
312.43
310.47
278.13
313.24
297.78
320.58
314.93
324.25
312.43
318.38
331.17
361.14
347.44
337.7
345.26
348.78
365.49
374.25
411.4
321.42
383.82
407.08
324.26
325.42
349.17
340.73
356.83
368.45
374.33
363.09
377
403.3
381.87
375.15
403.51
407.27
404.01
389.9
395.78
370.9
378.97
389.76
326.57
337.74
314
321.66
348.63
364.6
352.51
363.86
368.36
348.25
357.9
404.14
308.18
323.77
284.37
331.49
343.18
266.44
293.63
340.61
328.77
329.25
344.16
355.01
342.91
365.04
390.04
385.52
335.47
346.23
318.38
319.68
312.05
333.29
344.05
349.19
294.06
349.87
324.85
364.55
277.89
355.79
332.24
354.59
290.11
355.1
369.72
325.18
356.05
352.68
337.36
359.55
350.62
364.76
367.57
324.26
344.35
301.39
359.97
323.62
371.55
296.27
386.11
386.11
404.7
409.73
361.73
400.66
377.34
405.59
364.84
373.62
361.16
389.69
374.83
395.39
417.9
438.39
444.32
378.48
367.24
369.28
381.24
372.57
410.22
375.25
381.62
410.25
396.94
357.89
359.85
378.04
403.19
392.36
437.33
310.24
325.91
380.8
356.86
346.11
368.14
348.38
342.18
328.04
334.23
361.32
357.57
336.39
349.14
325.49
333.4
384.75
364.14
364.65
374.39
360.03
387.3
324.84
368.47
363.32
354.58
389.76
365.92
370.9
384.5
353.38
365.98
307.89
346.24
335.79
333.82
321.65
381.89
369.56
365.49
392.11
388.57
387.43
381.97
378.27
374.86
417.84
403.94
340.6
392.08
373.38
371.91
392.43
370.44
373.38
371.59
335.64
370.62
386.11
382.61
375.54
384.89
326.96
292.98
324.85
346.08
332.29
290.9
357.9
285.82
321.7
364.51
356.38
360.69
348.55
375.02
344.41
355.95
371.49
390.61
367.35
332.89
353.29
335.41
311.85
314.73
334.8
318.65
362.29
347.21
309.76
303.19
311.12
342.1
315.81
323.97
284.24
290.98
304.78
333.98
296.38
309.25
292.83
287.09
332.93
315.66
298.16
324.26
297.94
330.82
312.83
305.2
321.36
293.11
273.8
308.68
297.45
305.98
319.77
313.49
327.09
330.62
387.53
355.09
343.76
380.34
347.14
345.56
343.16
373.83
387.83
399.45
347.99
400.18

## Sheet: Figure 3
Figure 3h
Concentration of ligand (mM)	5				Concentration of ligand (mM)	15				Concentration of ligand (mM)	25
	Hollow tail diameter (nm)	Spike length (nm)				Hollow tail diameter (nm)	Spike length (nm)				Hollow tail diameter (nm)	Spike length (nm)
Data1	237.26	16.65			Data1	120.98	86.11			Data1	103.33	98.62
Data2	249.95	12			Data2	115.92	61.14			Data2	94.77	91.97
Data3	244.79	12.71			Data3	113.93	72.3			Data3	94.78	91.97
Data4	242.84	12.81			Data4	112.54	62.07			Data4	98.3	99.77
Data5	239.78	11.63			Data5	122.23	58.58			Data5	97.11	98.62
Data6	242.78	10.84			Data6	112.7	53.76			Data6	95.94	96.98
Data7	240.77	11.63			Data7	127.39	74.14			Data7	99.48	93.75
Data8	251.79	10.53			Data8	124.36	72.3			Data8	100.19	96.28
Data9	243.88	12.63			Data9	124.37	62.3			Data9	101.76	97.22
Data10	251.92	11.34			Data10	112.95	54.63			Data10	102.06	97.76
Data11	250.86	11.63			Data11	113.85	76.7			Data11	98.99	99.77
Data12	248.89	11.91			Data12	119.05	56.7			Data12	99.23	97.22
Data13	247.84	12.27			Data13	110.35	59.87			Data13	100.79	98.81
Data14	243.77	22.32			Data14	112.22	60.24			Data14	102.35	100.41
Data15	241.8	13.39			Data15	109.89	62.53			Data15	104.91	100.25
Data16	240.78	12			Data16	112.01	64.2			Data16	105.48	99.5
Data17	238.79	11.63			Data17	111.96	64.4			Data17	101.76	97.89
Data18	243.01	13.31			Data18	112.87	60.96			Data18	99.61	93.75
Data19	249.96	10.42			Data19	111.67	70.87			Data19	97.35	97.63
Data20	246.05	10.73			Data20	116.32	55.68			Data20	95.58	99.41
Data21	228.8	10.84			Data21	115.09	67.33			Data21	98.92	95.36
Data22	235.8	12.28			Data22	116.57	63.47			Data22	102.2	93.52
Data23	241.8	13.72			Data23	110.17	60.71			Data23	95.58	94.06
Data24	235.79	11.63			Data24	115.18	60.71			Data24	93.57	93.09
Data25	231.82	12			Data25	114.87	60.19			Data25	103.33	87.12
Data26	231.79	12.63			Data26	112.08	86.83			Data26	103.91	90.33
Data27	231.82	12.81			Data27	113.12	55.24			Data27	106.76	91.97
Data28	201.33	14.13			Data28	109.08	62.53			Data28	104.36	95.27
Data29	205.67	12.28			Data29	109.81	57.55			Data29	104.91	92.78
Data30	243.84	14.97			Data30	111.86	51.45			Data30	106.49	96.11
Data31	252.49	13.4			Data31	112.75	63.08			Data31	104.52	97.89
Data32	245.89	14.89			Data32	112.75	52.63			Data32	89.91	98.19
Data33	236.8	13.31			Data33	108.75	83.63			Data33	103.91	94.47
Data34	240.3	16.03			Data34	107.42	75.22			Data34	102.73	87.09
Data35	238.94	14.66			Data35	107.78	69.35			Data35	104.36	90.55
Data36	236.25	16.97			Data36	116.42	67.78			Data36	104.02	88.96
Data37	234.93	14.88			Data37	121.5	67.23			Data37	104.94	91.23
Data38	240.72	14.89			Data38	114.77	68.87			Data38	105.8	94.47
Data39	246.09	15.33			Data39	111.86	67.23			Data39	97.53	92.85
Data40	243.84	14.97			Data40	130.85	68.62			Data40	98.5	91.51
Data41	234.93	12.28			Data41	129.09	67.14			Data41	97.53	94.06
Data42	231.76	14.88			Data42	117.73	67.51			Data42	97.44	92.85
Data43	246.83	14.66			Data43	109.31	78.67			Data43	96.91	87.09
Data44	246.6	15.55			Data44	109.31	78.62			Data44	99.03	90.33
Data45	248.71	15.54			Data45	117.14	67.09			Data45	95.86	89.61
Data46	241.63	15.55			Data46	114.57	77.35			Data46	92.24	93.75
Data47	239.68	16.1			Data47	117.73	55.62			Data47	94.8	93.75
Data48	246.62	10.74			Data48	115.25	52.69			Data48	96.4	91.97
Data49	240.42	13.73			Data49	116.41	67.41			Data49	102.82	95.27
Data50	243.11	14.04			Data50	119.84	79.72			Data50	98.5	99.5
Average	240.45	13.4414			Average	115.132	65.819			Average	100.031	94.6516
STDEV	9.6034	2.17817			STDEV	5.39218	8.88401			STDEV	4.07624	6.64809
Figure 3i
Growth time (h)	0				Growth time (h)	2				Growth time (h)	4				Growth time (h)	6				Growth time (h)	12				Growth time (h)	24
Concentration of ligand (mM)	5	15	25		Concentration of ligand (mM)	5	15	25		Concentration of ligand (mM)	5	15	25		Concentration of ligand (mM)	5	15	25		Concentration of ligand (mM)	5	15	25		Concentration of ligand (mM)	5	15	25
Data1	0	0	0		Data1	0	19.59	52.8		Data1	28.82	70.43	126.27		Data1	70.77	108.98	197.59		Data1	115.79	171.2	273.96		Data1	223.72	290.8	500.98
Data2	0	0	0		Data2	0	20.61	47.08		Data2	24.08	76.41	105.05		Data2	72.81	111.34	160.97		Data2	117.24	211.67	267.4		Data2	200.95	285.4	496.59
Data3	0	0	0		Data3	0	18.88	48.24		Data3	30.95	68.97	108.89		Data3	77.15	139.18	176.26		Data3	138.73	164.67	235.69		Data3	243.66	319.12	493.37
Data4	0	0	0		Data4	0	20.51	47.49		Data4	29.62	81.45	120.55		Data4	97.26	129.13	149.83		Data4	133.68	173.3	311.81		Data4	213.69	321.51	545.96
Data5	0	0	0		Data5	0	20.21	49.38		Data5	34.71	92.4	100.02		Data5	90.86	104.5	147.94		Data5	135.08	182.96	326.82		Data5	208.65	315.44	501.49
Data6	0	0	0		Data6	0	20	49.55		Data6	29.28	93.94	133.29		Data6	91.47	101.73	174.53		Data6	149.31	185.31	254.73		Data6	220.12	283.59	525.02
Data7	0	0	0		Data7	0	20.72	51.07		Data7	55.59	75.52	116.9		Data7	74.99	136.27	167.03		Data7	122.12	182.83	310.23		Data7	233.67	274.91	481.75
Data8	0	0	0		Data8	0	21.44	51.4		Data8	38.19	71.16	135.24		Data8	76.4	131.52	177.03		Data8	140.34	211.2	312.25		Data8	233.69	340.74	549.65
Data9	0	0	0		Data9	0	18.98	49.57		Data9	44.26	90.96	130.3		Data9	72.19	138.96	197.17		Data9	129.59	176.93	243.93		Data9	181.2	335.36	545.89
Data10	0	0	0		Data10	0	19.4	51.42		Data10	38.37	85.55	125.96		Data10	83	148.96	157.98		Data10	122.05	158.87	268.9		Data10	199.66	296.48	509.56
Average	0	0	0		Average	0	20.034	49.8		Average	35.387	80.679	120.247		Average	80.69	125.057	170.633		Average	130.393	181.894	280.572		Average	215.901	306.335	515.026
STDEV	0	0	0		STDEV	0	0.8219	1.8636		STDEV	9.22147	9.55016	12.2258		STDEV	9.40281	16.8706	17.4256		STDEV	10.9748	17.6345	32.2767		STDEV	18.9462	23.0564	24.7986

## Sheet: Figure 4
Figure 4d
time (h)	0				time (h)	0.25				time (h)	0.5
	Irradiation (-)	0.3 W⸱cm-2	1 W⸱cm-2			Irradiation (-)	0.3 W⸱cm-2	1 W⸱cm-2			Irradiation (-)	0.3 W⸱cm-2	1 W⸱cm-2
Data1	0	0	0		Data1	1.4	2.8	6.8		Data1	4.2	5.6	22.2
Data2	0	0	0		Data2	2.6	5.1	6.1		Data2	3.9	8.1	22
Data3	0	0	0		Data3	1.5	2.7	12.5		Data3	1.8	4.7	30.8
Average	0	0	0		Average	1.83333	3.53333	8.46667		Average	3.3	6.13333	25
STDEV	0	0	0		STDEV	0.66583	1.35769	3.51046		STDEV	1.30767	1.76163	5.02394
time (h)	1				time (h)	2				time (h)	4
	Irradiation (-)	0.3 W⸱cm-2	1 W⸱cm-2			Irradiation (-)	0.3 W⸱cm-2	1 W⸱cm-2			Irradiation (-)	0.3 W⸱cm-2	1 W⸱cm-2
Data1	2.2	4.8	41.2		Data1	5.4	4.9	45.9		Data1	4.4	4.8	56.7
Data2	4.9	9.3	39		Data2	2.1	9.7	55		Data2	5.2	10	57
Data3	3.8	5.9	48.8		Data3	4	5.9	56.8		Data3	2.9	5.9	69
Average	3.63333	6.66667	43		Average	3.83333	6.83333	52.5667		Average	4.16667	6.9	60.9
STDEV	1.35769	2.34592	5.14198		STDEV	1.6563	2.53246	5.84323		STDEV	1.16762	2.74044	7.01641
time (h)	8
	Irradiation (-)	0.3 W⸱cm-2	1 W⸱cm-2
Data1	4.6	4.5	61.7
Data2	7.2	6	62.3
Data3	4	10.5	75
Average	5.26667	7	66.3333
STDEV	1.70098	3.1225	7.51155
Figure 4f
power				diffusion coefficient
	data1	data2	data3	data4	data5	data6	data7	data8	data9	data10
0	0.79	0.75	0.81	0.8	0.77	0.85	0.84	0.9	0.91	0.87
0.5	2.95	2.44	3.2	3.62	3.24	2.98	2.79	3.34	3.3	2.94
1	3.55	3.96	3.44	4.34	4.29	4.318	5.23	4.5	5.13	4.25
1.5	4.25	4.89	5.3	5.22	5.1	5.3	4.98	5.5	5.27	5.39
2	5.5	5.7	6.1	6.3	5.4	5.4	6.5	5.3	5.2	5.01

## Sheet: Figure 5
Figure 5b
×104	Spike+NIR			Spike			No spike
0min	0	0	0	0	0	0	0	0	0
5min	2.0884	1.9044	1.9948	1.1285	0.7733	0.7269	0.4784	0.4565	0.4347
10min	3.4521	3.7748	3.6256	1.4405	1.7014	1.5926	0.6497	0.6135	0.5459
15min	5.5209	5.3488	5.4325	1.9964	2.446	2.7833	0.9615	0.9027	0.8482
20min	7.0232	7.8254	7.406	3.7254	3.6224	3.5526	1.2806	1.0613	0.9319
30min	8.0795	8.3249	8.3896	5.3406	5.0491	4.7967	1.3744	1.2052	1.1472
Figure 5c
×104	Spike+NIR			Spike			No spike
0min	0	0	0	0	0	0	0	0	0
5min	8.5245	9.3806	5.2437	2.57	3.433	2.2298	0.6711	1.0682	0.9141
10min	11.0539	14.3844	12.2966	4.6769	5.7609	5.8891	1.4716	1.2122	1.7992
15min	17.5642	16.9333	15.7767	9.9037	8.8904	7.1382	1.797	2.048	2.5112
20min	17.623	20.835	19.9786	10.0308	12.4388	11.1842	3.5485	2.7361	3.1034
30min	18.5738	22.0226	22.9864	13.7043	14.5121	12.1975	5.5924	5.1567	6.071
Figure 5d
×104	Spike+NIR			Spike			No spike
0min	0	0	0	0	0	0	0	0	0
5min	4.6973	5.4079	6.2135	3.4	3.0323	2.7019	0.9858	1.5294	0.6497
10min	11.9049	10.9655	9.6747	6.9724	6.2037	5.5183	2.0671	2.5444	1.672
15min	15.639	15.0586	14.5063	9.5631	8.2802	10.2632	2.7318	3.004	3.3088
20min	18.3095	17.5892	19.0614	12.5756	11.7488	10.9746	4.5837	4.17	3.8125
30min	24.4669	20.8105	21.5028	15.5934	13.7927	12.6769	5.4815	5.0328	5.9797
Figure 5e
×104	Spike+NIR			Spike			No spike
0min	0	0	0	0	0	0	0	0	0
5min	4.7792	3.9992	3.5347	0.8057	0.8802	0.8407	0.7739	0.6511	0.5736
10min	6.2873	7.3501	8.1532	2.9033	2.6702	2.562	1.3823	1.5499	1.462
15min	8.4162	9.5274	9.1474	4.0592	5.0846	4.926	1.9904	2.1197	2.0532
20min	10.0902	10.7857	11.1557	5.9148	7.0577	6.6502	2.7962	2.948	2.5244
30min	13.3125	13.7543	12.8949	8.836	7.6517	9.1394	3.1374	3.2573	3.015
Figure 5f
MOD	No Spiky			Spiky			Spiky+NIR
Layer 1	42.674	49.093	51.381	58.623	60.394	68.732	85.923	99.435	90.394
Layer 2	43.457	54.958	47.472	69.345	70.272	69.19	100.835	110.456	120.843
Layer 3	44.385	52.778	49.351	84.146	94.632	85.889	141.391	139.319	150.606

## Sheet: Figure 6
Figure 6e
Rigion of interst(104)	Saline					DOX					Laser					UHHTN					UHHTN+Laser					UHHTN/DOX					UHHTN/DOX+Laser
0	3.3402	3.4696	3.3244	3.3036	3.5294	3.6559	3.3996	3.1042	3.9098	3.908	3.2037	3.2176	3.8917	3.2109	3.7726	3.1169	3.7911	3.3301	3.3194	3.5723	2.879	3.281	3.1763	3.3166	3.1575	2.5736	3.3546	2.9172	3.2788	3.3586	3.6355	3.7448	3.5903	3.9239	3.4838
4	4.2139	4.3364	4.5916	4.4652	4.1493	3.3066	3.306	3.0081	3.774	3.794	4.0188	4.1652	3.9524	3.7425	3.8124	3.9266	4.0662	3.7066	3.5243	3.8721	2.7246	2.9193	3.0473	3.0918	2.7089	2.8482	3.6452	3.2428	3.2227	3.6603	2.7114	2.9151	2.9357	3.1764	2.694
8	5.3565	5.6498	5.2979	5.1834	5.5918	3.251	3.2777	2.9835	3.3163	3.5642	4.4683	4.4046	4.8063	4.4332	4.9068	4.9347	4.5885	4.1665	4.8185	4.6701	2.5003	2.7233	2.9645	2.6815	2.682	3.6498	3.9595	3.6018	3.9561	3.9352	2.5926	2.3001	2.7227	2.6026	2.4897
12	6.0754	5.9182	5.8753	6.1737	6.1602	3.1928	3.1981	2.8984	3.4163	3.4893	5.2506	5.1007	5.5071	5.7277	5.7976	5.6456	5.5102	5.1284	5.74	5.1771	2.4963	2.6583	2.8792	2.547	2.598	4.9677	4.3951	4.4409	4.2553	4.8052	2.1158	2.1597	2.3391	2.2815	2.0658
16	7.1212	7.1666	6.8802	7.3844	7.3685	3.1859	3.0298	2.7361	3.3126	3.2506	5.8201	5.3027	6.231	6.6721	6.3474	6.3427	6.1197	6.3568	6.6312	6.3043	2.2584	2.489	2.4164	2.4918	2.334	5.4211	5.773	5.9434	5.2499	5.5678	1.5755	1.6796	1.5138	1.3229	1.5063
20	8.0426	7.8926	8.2596	7.8741	7.9152	2.8128	3.0472	2.5521	3.2616	3.1591	7.1763	7.465	7.184	7.3132	7.3961	7.4175	7.5791	7.6673	7.9296	7.1356	1.957	2.3075	2.3445	1.7048	2.0543	5.8388	6.2967	6.4782	6.8662	6.9144	1.0214	1.3705	1.2065	1.0176	1.1012
Figure 6f
Tumor volume(cm3)
Saline	DOX	Laser	UHHTN	UHHTN+Laser	UHHTN/DOX	UHHTN/DOX+Laser
0.19	0.11	0.18	0.15	0.07	0.16	0.02
0.18	0.12	0.16	0.16	0.1	0.14	0.01
0.2	0.08	0.17	0.18	0.08	0.18	0.03
0.16	0.1	0.16	0.19	0.11	0.15	0.01
0.17	0.09	0.15	0.15	0.1	0.14	0.04
Figure 6g
Tumor weight(g)
Saline	DOX	Laser	UHHTN	UHHTN+Laser	UHHTN/DOX	UHHTN/DOX+Laser
0.15	0.0975	0.153	0.1275	0.06	0.11	0.017
0.153	0.1	0.13	0.14	0.1	0.12	0.02
0.17	0.07	0.1445	0.153	0.08	0.153	0.0255
0.136	0.09	0.13	0.1615	0.1	0.12	0.02
0.14	0.08	0.12	0.14	0.1	0.11	0.05
Figure 6k
BMD(g/cm3)
Saline	DOX	Laser	UHHTN	UHHTN+Laser	UHHTN/DOX	UHHTN/DOX+Laser
0.142	0.198	0.152	0.134	0.285	0.129	0.324
0.129	0.207	0.171	0.165	0.242	0.126	0.381
0.137	0.184	0.143	0.145	0.263	0.185	0.395
0.178	0.203	0.113	0.182	0.259	0.164	0.347
0.156	0.187	0.126	0.113	0.278	0.134	0.363
Figure 6k
BV/TV(%)
Saline	DOX	Laser	UHHTN	UHHTN+Laser	UHHTN/DOX	UHHTN/DOX+Laser
71.87	77.13	72.84	70.2	87.37	69.23	88.85
69.23	80.23	73.12	73.37	84.14	69.12	91.12
70.43	74.01	71.88	71.98	86.74	74.1	92.13
73.32	80.17	67.35	73.91	85.23	73.35	89.56
72.98	74.15	69.16	67.35	86.97	70.2	89.99

## Sheet: Figure 7
Figure 7d
Tunel(MOD)
Saline	DOX	Laser	UHHTN	UHHTN+Laser	UHHTN/DOX	UHHTN/DOX+Laser
124.579	172.216	104.443	140.365	223.394	144.326	250.943
103.149	174.349	120.48	118.129	219.483	105.394	269.294
130.501	188.836	119.348	100.561	229.498	115.983	255.838
Figure 7e
MOD	Saline			DOX			Laser			UHHTN			UHHTN+Laser			UHHTN/DOX			UHHTN/DOX+Laser
α-SMA	248.814	229.864	234.672	196.693	220.536	216.74	241.306	216.548	208.126	230.128	207.592	187.922	20.092	28.398	30.42	208.056	229.406	224.918	38.669	43.193	20.636
CD31	229.351	222.904	234.618	231.252	228.916	238.974	202.758	224.389	227.779	225.589	222.264	228.958	109.298	140.652	123.113	247.176	243.659	231.258	111.298	119.942	128.412
F4/80	231.889	243.502	245.507	252.079	245.885	243.878	252.385	247.332	251.114	220.46	226.14	226.886	102.705	96.042	97.102	221.096	221.887	225.172	107.621	95.422	102.227
Collagen I	198.749	159.231	180.152	198.597	191.17	185.009	174.41	190.25	166.447	165.56	178.838	192.604	68.606	35.596	53.817	161.419	166.814	173.122	57.615	57.23	18.605
Fibronectin	231.676	230.918	236.183	244.42	228.483	230.871	225.595	221.677	235.301	223.965	222.75	225.812	115.496	154.294	141.843	230.274	237.14	242.831	130.713	145.827	139.283

## Sheet: Supplementary Figure 4
Supplementary Figure 4
Diameter (nm)
287.34
289.32
278.03
312.34
323.32
321.21
297.1
289
290.69
260.93
299.35
285.45
280.38
218.09
272.3
266.8
240.65
258.37
203.81
209.7
240.36
260.6
235.16
243.77
198.34
201.66
238.49
238.61
253.75
309.56
279.05
285.84
289.51
284.61
276.79
264.14
266.92
259.61
258.51
259.86
195.74
238.43
237.4
243.56
248.38
242.51
241.66
240.44
229.78
225.4
226.62
233.9
227.4
228.82
228.45
227.69
250.98
260.45
256.32
267.89
268.87
278.98
287.87
267.87
290.65
292.54
290.9
278.09
289.03
298.04
340.98
342.12
348.23
332.12
332.42
297.34
269.32
288.03
352.34
333.32
351.21
297.1
289
290.69
260.93
299.35
285.45
280.38
218.09
272.3
266.8
240.65
258.37
203.81
209.7
240.36
260.6
235.16
243.77
198.34
201.66
238.49
238.61
253.75
309.56
279.05
285.84
289.51
284.61
276.79
264.14
266.92
259.61
258.51
259.86
195.74
238.43
237.4
243.56
248.38
242.51
241.66
240.44
229.78
225.4
226.62
233.9
227.4
228.82
228.45
227.69
250.98
260.45
256.32
267.89
268.87
278.98
287.87
267.87
290.65
292.54
290.9
288.09
299.03
289.84
320.98
312.12
328.83
332.62
322.42

## Sheet: Supplementary Figure 5
Supplementary Figure 5
Thickness in head (nm)		Thickness in tail (nm)
a		b
4.98		12.98
4.7		9.81
5.1		10.93
4.81		11.22
6.53		11.09
7.64		10.4
3.57		2.02
4.38		11.89
4.38		11.52
5.42		10.15
6.39		9.4
7.1		8.57
5.51		8.36
6.45		8.41
5.2		8.28
6.64		8.84
3.88		9.11
4.83		7.28
6.3		8.41
6.93		10.66
4.11		8.41
5.12		8.28
5.96		10.41
6.12		7.28
6.63		9.27
7.15		11.3
5.61		11.08
5.61		12.63
5.32		9.22
5.81		7.09
4.83		8.33
4.56		10.41
5.2		9.65
6.38		8.94
6.16		9.11
5.32		9.04
5.2		9.11
5.81		9.11
6.53		8.94
6.22		8.15
5.63		8.22
5.81		7.91
5.1		7.23
6.45		8.57
4.56		10.23
6.45		8.82
6.84		12.22
6.93		10.62
8.91		10.51
8.44		10.62
5.96		10.1
6.93		6.57
6.93		5.05
6.22		9.81
5.42		8.1
5.81		10.17
7.08		10.65
7.1		8.6
6.45		8.69
6.64		8.14
7.15		8.28
7.64		9.31
6.64		12.14
6.93		8.94
6.64		9.31
5.81		7.73
6.84		11.16
4.38		8.59
6.16		8.82
5.51		9.81
6.16		11.11
5.77		10.16
8.8		8.47
9.9		11.09
7.58		8.82
4.59		9.1
6.14		10.11
7.65		6.59
6.63		7.58
7.8		8.6
5.12		7.64
6.2		10.21
7.21		7.09
6.45		10.7
6.63		9.75
7.13		11.39
5.1		7.99
5.63		9.53
7.79		9.04
6.14		9.31
6.64		7.58
9.74		8.1
7.58		8.6
7.3		9.15
8.9		7.73
9.89		6.87
8.06		9.44
6.39		9.53
7.96		8.69
7.58		9.27
6.22		7.18
6.16		9.7
7.76		10.23
7.35		9.65
5.94		7.09
7.1		8.22
9.12		9.31
8.23		6.78
6.93		6.87
6.64		8.28
6.7		10.03
5.2		9.4
6.64		8.82
9.89		7.09
6.62		11.08
5.61		12.38
6.2		14.79
8.54		7.84
6.3		8.95
6.64		8.65
4.7		11.35
7.71		6.14
5.61		6.1
6.93		7.84
8.71		12.47
6.64		9.04
7.24		7.46
7.14		9.29
5.12		8.95
7.14		7.07
9.02		9.11
6.22		8.22
6.64		8.99
7.58		8.15
6.93		7.91
6.84		8.33
6.7		7.02
6.45		7.46
6.93		8.63
6.93		9.81
6.49		9.58
6.86		7.58
5.81		9.29
3.88		8.15
7.21		7.51
7.24		7.51
7.52		7.99
7.58		11.12
6.64		9.11
6.64		7.99
6.14		8.41
8.77		9.72
6.64		13.17
5.42		8.47
6.22		12.67
7.08		8.72
9.3		8.22
6.93		9.81
6.22		8.16
8.9		9.11
8.77		9.95
8.22		10.23
7.98		9.72
8.06		7.36
6.84		9.11
4.83		9.72
6.45		8.82
6.62		7.23
6.62		7.69
5.49		7.69
5.7		10.62
5.32		7.99
5.1		9.29
7.76		7.46
8.3		6.87
6.14		8.63
7.76		8.84
7.3		7.91
6.62		9.27
6.22		9.44
7.42		9.11
6.3		9.58
7.3		10.16
7.42		8.47
8.06		9.58
7.3		9.71
6.64		11.29
5.94		10.11
8.65		8.22
7.35		9.1
4.7		7.14
7.42		8.84
7.35		7.02
7.35		10.85
7.08		8.84
8.65		8.41
8.06		8.63
6.64		9.95
5.77		9.7
6.64		10.4
7.24		9.95
4.83		10.03
6.84		8.84
9.19		8.16
7.21		7.58
7.1		9.11
9.12		6.87
8.23		8.14
7.8		8.22
7.76		7.89
7.91		9.76
6.93		5.37
6.84		8.28
7.08		7.23
6.49		8.72
6.38		8.33
5.81		9.1
7.3		7.64
6.45		8.82
8.17		8.22
7.42		9.49
6.62		7.91
6.93		9.96
6.86		9.53
5.94		8.47
6.16		7.99
8.22		13.67
8.06		9.49
7.64		9.1
7.15		6.08
7.8		12.13
7.76		11.09
7.71		7.84
7.42		10.62
7.1		9.76
7.21		9.58
7.15		10.23
8.3		9.29
6.2		10.1
8.22		9.4
7.78		8.41
8.44		9.95
8.44		8.41
9.12		9.96
7.21		11.18
8.68		10.72
9.4		9.1
6.49		7.99
7.21		10.17
6.65		9.15
6.93		7.84

## Sheet: Supplementary Figure 20
Supplementary Figure 20
Wavelength (nm)	Absorbance (a.u.)
	5 μg/mL	10 μg/mL	20 μg/mL	40 μg/mL	80 μg/mL	100 μg/mL
600	0.041	0.042	0.042	0.045	0.048	0.048
599	0.041	0.043	0.042	0.045	0.049	0.049
598	0.041	0.043	0.042	0.045	0.049	0.049
597	0.041	0.043	0.042	0.045	0.049	0.05
596	0.041	0.043	0.042	0.045	0.049	0.05
595	0.041	0.043	0.042	0.045	0.05	0.051
594	0.041	0.043	0.042	0.045	0.05	0.052
593	0.041	0.042	0.042	0.046	0.051	0.052
592	0.041	0.042	0.042	0.046	0.052	0.053
591	0.041	0.042	0.042	0.046	0.053	0.054
590	0.041	0.042	0.042	0.047	0.054	0.055
589	0.041	0.043	0.042	0.047	0.055	0.057
588	0.041	0.043	0.042	0.047	0.056	0.058
587	0.041	0.043	0.043	0.048	0.057	0.059
586	0.041	0.043	0.043	0.048	0.058	0.061
585	0.041	0.043	0.043	0.049	0.059	0.063
584	0.041	0.043	0.043	0.05	0.061	0.064
583	0.041	0.043	0.043	0.05	0.062	0.067
582	0.041	0.043	0.044	0.051	0.064	0.069
581	0.041	0.043	0.044	0.052	0.066	0.072
580	0.041	0.044	0.045	0.053	0.068	0.075
579	0.041	0.044	0.045	0.054	0.071	0.078
578	0.042	0.044	0.046	0.055	0.074	0.082
577	0.042	0.044	0.046	0.057	0.077	0.086
576	0.042	0.045	0.047	0.058	0.08	0.09
575	0.042	0.045	0.048	0.06	0.084	0.095
574	0.042	0.045	0.049	0.062	0.088	0.101
573	0.042	0.045	0.049	0.064	0.093	0.107
572	0.042	0.046	0.05	0.066	0.098	0.114
571	0.043	0.046	0.051	0.068	0.103	0.121
570	0.043	0.047	0.052	0.071	0.109	0.129
569	0.043	0.047	0.054	0.074	0.116	0.138
568	0.043	0.048	0.055	0.078	0.124	0.148
567	0.044	0.049	0.057	0.081	0.132	0.158
566	0.044	0.05	0.059	0.086	0.141	0.171
565	0.045	0.051	0.061	0.09	0.151	0.184
564	0.045	0.052	0.063	0.096	0.162	0.198
563	0.046	0.053	0.066	0.101	0.174	0.214
562	0.046	0.054	0.068	0.107	0.188	0.23
561	0.047	0.055	0.072	0.114	0.202	0.248
560	0.047	0.057	0.075	0.121	0.217	0.268
559	0.048	0.058	0.079	0.129	0.233	0.289
558	0.049	0.06	0.083	0.138	0.25	0.311
557	0.05	0.062	0.087	0.147	0.269	0.334
556	0.051	0.065	0.092	0.157	0.289	0.359
555	0.052	0.067	0.097	0.167	0.31	0.386
554	0.054	0.07	0.102	0.179	0.332	0.414
553	0.055	0.073	0.108	0.191	0.355	0.443
552	0.057	0.076	0.115	0.203	0.379	0.473
551	0.059	0.08	0.122	0.217	0.406	0.505
550	0.061	0.084	0.129	0.232	0.434	0.54
549	0.063	0.088	0.138	0.249	0.466	0.581
548	0.065	0.093	0.146	0.265	0.496	0.618
547	0.067	0.097	0.155	0.281	0.525	0.655
546	0.07	0.102	0.163	0.296	0.552	0.688
545	0.072	0.106	0.171	0.311	0.579	0.721
544	0.074	0.11	0.179	0.326	0.605	0.752
543	0.077	0.115	0.187	0.34	0.63	0.782
542	0.079	0.119	0.195	0.354	0.654	0.811
541	0.081	0.123	0.203	0.367	0.677	0.838
540	0.083	0.127	0.21	0.379	0.698	0.863
539	0.086	0.131	0.216	0.391	0.717	0.886
538	0.087	0.134	0.222	0.401	0.735	0.907
537	0.089	0.137	0.228	0.411	0.751	0.926
536	0.09	0.14	0.232	0.419	0.765	0.944
535	0.092	0.142	0.236	0.427	0.779	0.96
534	0.093	0.144	0.24	0.434	0.791	0.975
533	0.093	0.146	0.243	0.44	0.803	0.99
532	0.094	0.147	0.246	0.446	0.814	1.004
531	0.095	0.149	0.249	0.452	0.826	1.019
530	0.096	0.15	0.252	0.458	0.838	1.034
529	0.096	0.152	0.255	0.464	0.85	1.049
528	0.097	0.153	0.258	0.471	0.864	1.065
527	0.098	0.155	0.261	0.478	0.877	1.083
526	0.099	0.157	0.265	0.486	0.892	1.101
525	0.1	0.159	0.269	0.494	0.908	1.121
524	0.101	0.161	0.274	0.503	0.925	1.141
523	0.102	0.164	0.278	0.512	0.942	1.163
522	0.104	0.166	0.283	0.521	0.96	1.184
521	0.105	0.169	0.288	0.531	0.979	1.207
520	0.106	0.172	0.294	0.542	0.998	1.23
519	0.108	0.174	0.299	0.553	1.017	1.253
518	0.109	0.177	0.305	0.564	1.038	1.278
517	0.111	0.181	0.311	0.575	1.059	1.302
516	0.113	0.184	0.318	0.587	1.08	1.328
515	0.114	0.187	0.324	0.599	1.102	1.353
514	0.116	0.191	0.331	0.612	1.124	1.379
513	0.118	0.194	0.338	0.624	1.145	1.404
512	0.12	0.198	0.344	0.637	1.167	1.429
511	0.122	0.202	0.351	0.649	1.188	1.453
510	0.124	0.205	0.358	0.661	1.209	1.476
509	0.126	0.209	0.364	0.673	1.228	1.498
508	0.127	0.212	0.371	0.684	1.247	1.519
507	0.129	0.216	0.377	0.695	1.264	1.538
506	0.131	0.219	0.383	0.706	1.28	1.556
505	0.133	0.222	0.389	0.715	1.296	1.572
504	0.135	0.225	0.394	0.724	1.309	1.587
503	0.136	0.228	0.398	0.731	1.321	1.599
502	0.137	0.229	0.401	0.738	1.331	1.61
501	0.138	0.231	0.404	0.743	1.34	1.62
500	0.138	0.232	0.407	0.747	1.346	1.627
499	0.139	0.233	0.408	0.751	1.352	1.633
498	0.139	0.234	0.41	0.754	1.357	1.637
497	0.14	0.235	0.411	0.756	1.361	1.642
496	0.14	0.235	0.411	0.757	1.364	1.645
495	0.14	0.235	0.412	0.758	1.367	1.649
494	0.139	0.235	0.412	0.759	1.369	1.651
493	0.139	0.235	0.412	0.76	1.371	1.654
492	0.139	0.234	0.412	0.761	1.373	1.656
491	0.139	0.234	0.412	0.762	1.375	1.659
490	0.139	0.234	0.412	0.763	1.377	1.661
489	0.139	0.234	0.413	0.764	1.38	1.665
488	0.139	0.234	0.413	0.765	1.382	1.667
487	0.139	0.235	0.414	0.767	1.386	1.67
486	0.139	0.235	0.415	0.768	1.388	1.672
485	0.14	0.235	0.415	0.77	1.391	1.673
484	0.14	0.236	0.416	0.771	1.392	1.675
483	0.14	0.236	0.416	0.771	1.393	1.676
482	0.14	0.236	0.417	0.772	1.394	1.676
481	0.14	0.236	0.417	0.772	1.394	1.676
480	0.14	0.236	0.417	0.772	1.393	1.675
479	0.14	0.236	0.417	0.772	1.392	1.674
478	0.14	0.236	0.417	0.771	1.389	1.671
477	0.14	0.236	0.416	0.77	1.386	1.667
476	0.14	0.236	0.415	0.768	1.382	1.662
475	0.14	0.235	0.414	0.766	1.377	1.655
474	0.139	0.235	0.413	0.762	1.371	1.648
473	0.139	0.234	0.411	0.758	1.364	1.639
472	0.138	0.233	0.409	0.754	1.356	1.629
471	0.138	0.231	0.406	0.748	1.346	1.618
470	0.137	0.23	0.403	0.742	1.335	1.605
469	0.136	0.228	0.4	0.735	1.323	1.592
468	0.135	0.226	0.396	0.728	1.31	1.578
467	0.134	0.224	0.392	0.72	1.296	1.563
466	0.133	0.222	0.387	0.712	1.282	1.548
465	0.132	0.22	0.383	0.703	1.268	1.531
464	0.13	0.217	0.378	0.695	1.253	1.514
463	0.129	0.215	0.373	0.686	1.238	1.497
462	0.128	0.212	0.369	0.677	1.223	1.481
461	0.127	0.21	0.364	0.668	1.209	1.465
460	0.125	0.207	0.359	0.66	1.194	1.448
459	0.124	0.205	0.355	0.651	1.178	1.431
458	0.123	0.202	0.35	0.642	1.163	1.414
457	0.121	0.2	0.346	0.634	1.148	1.397
456	0.12	0.198	0.341	0.626	1.133	1.38
455	0.119	0.195	0.337	0.617	1.118	1.363
454	0.118	0.193	0.332	0.609	1.103	1.344
453	0.117	0.191	0.328	0.6	1.087	1.326
452	0.116	0.188	0.323	0.592	1.071	1.307
451	0.115	0.186	0.319	0.583	1.055	1.289
450	0.114	0.184	0.315	0.574	1.04	1.27
449	0.112	0.182	0.31	0.566	1.024	1.25
448	0.111	0.179	0.306	0.557	1.007	1.23
447	0.11	0.177	0.301	0.547	0.99	1.209
446	0.109	0.174	0.296	0.537	0.973	1.189
445	0.107	0.172	0.291	0.528	0.955	1.168
444	0.106	0.169	0.286	0.518	0.937	1.146
443	0.105	0.166	0.28	0.508	0.918	1.124
442	0.103	0.163	0.275	0.498	0.9	1.102
441	0.102	0.161	0.27	0.488	0.882	1.08
440	0.1	0.158	0.264	0.478	0.864	1.058
439	0.099	0.155	0.259	0.468	0.846	1.037
438	0.098	0.152	0.254	0.458	0.828	1.016
437	0.096	0.15	0.249	0.448	0.811	0.995
436	0.095	0.147	0.244	0.439	0.794	0.975
435	0.094	0.145	0.239	0.43	0.777	0.955
434	0.093	0.142	0.234	0.421	0.761	0.935
433	0.091	0.14	0.23	0.412	0.745	0.916
432	0.09	0.137	0.225	0.403	0.73	0.897
431	0.089	0.135	0.22	0.393	0.709	0.869
430	0.088	0.132	0.215	0.382	0.686	0.837
429	0.086	0.129	0.209	0.368	0.655	0.795
428	0.085	0.127	0.204	0.358	0.635	0.769
427	0.084	0.125	0.199	0.35	0.618	0.748
426	0.083	0.123	0.196	0.343	0.607	0.735
425	0.082	0.121	0.193	0.337	0.597	0.723
424	0.081	0.119	0.189	0.331	0.586	0.711
423	0.081	0.118	0.186	0.325	0.576	0.699
422	0.08	0.116	0.183	0.32	0.566	0.687
421	0.079	0.115	0.18	0.314	0.556	0.675
420	0.078	0.113	0.178	0.308	0.547	0.664
419	0.078	0.112	0.175	0.303	0.537	0.652
418	0.077	0.111	0.172	0.298	0.528	0.641
417	0.076	0.109	0.17	0.293	0.519	0.63
416	0.076	0.108	0.167	0.288	0.51	0.62
415	0.075	0.107	0.164	0.283	0.501	0.609
414	0.075	0.105	0.162	0.279	0.493	0.599
413	0.074	0.104	0.16	0.274	0.485	0.59
412	0.073	0.103	0.158	0.27	0.477	0.581
411	0.073	0.102	0.155	0.266	0.47	0.572
410	0.072	0.101	0.154	0.262	0.463	0.563
409	0.072	0.1	0.152	0.259	0.456	0.554
408	0.072	0.099	0.15	0.255	0.449	0.546
407	0.071	0.099	0.148	0.252	0.443	0.539
406	0.071	0.098	0.147	0.248	0.437	0.531
405	0.071	0.097	0.145	0.245	0.431	0.525
404	0.07	0.096	0.144	0.242	0.426	0.518
403	0.07	0.095	0.142	0.24	0.421	0.512
402	0.069	0.095	0.141	0.237	0.416	0.506
401	0.069	0.094	0.139	0.235	0.412	0.5
400	0.069	0.093	0.138	0.232	0.407	0.495
399	0.068	0.092	0.137	0.23	0.403	0.489
398	0.068	0.092	0.135	0.227	0.398	0.484
397	0.068	0.091	0.134	0.225	0.394	0.479
396	0.068	0.09	0.133	0.223	0.39	0.474
395	0.068	0.09	0.132	0.221	0.386	0.469
394	0.068	0.09	0.132	0.219	0.382	0.464
393	0.068	0.09	0.132	0.218	0.379	0.46
392	0.068	0.091	0.132	0.217	0.376	0.455
391	0.068	0.091	0.131	0.216	0.372	0.451
390	0.068	0.091	0.131	0.214	0.369	0.445
389	0.068	0.091	0.13	0.213	0.364	0.44
388	0.068	0.091	0.13	0.21	0.359	0.433
387	0.068	0.09	0.129	0.208	0.354	0.426
386	0.068	0.09	0.128	0.206	0.35	0.42
385	0.068	0.09	0.127	0.205	0.347	0.415
384	0.068	0.089	0.127	0.203	0.344	0.411
383	0.068	0.089	0.126	0.202	0.341	0.407
382	0.068	0.089	0.125	0.2	0.337	0.403
381	0.068	0.088	0.124	0.198	0.333	0.398
380	0.068	0.088	0.124	0.196	0.329	0.392
379	0.067	0.088	0.123	0.194	0.325	0.387
378	0.067	0.087	0.122	0.193	0.322	0.383
377	0.067	0.087	0.121	0.191	0.319	0.379
376	0.067	0.086	0.12	0.189	0.315	0.375
375	0.067	0.086	0.119	0.187	0.312	0.371
374	0.067	0.086	0.119	0.185	0.308	0.366
373	0.067	0.086	0.118	0.184	0.304	0.362
372	0.067	0.085	0.117	0.182	0.301	0.357
371	0.066	0.085	0.117	0.182	0.302	0.36
370	0.066	0.085	0.117	0.183	0.306	0.365
369	0.065	0.085	0.118	0.187	0.317	0.381
368	0.065	0.085	0.118	0.189	0.321	0.388
367	0.065	0.084	0.118	0.189	0.323	0.391
366	0.065	0.084	0.117	0.188	0.32	0.388
365	0.064	0.083	0.116	0.186	0.317	0.384
364	0.064	0.083	0.116	0.185	0.314	0.38
363	0.064	0.083	0.115	0.183	0.311	0.376
362	0.064	0.083	0.114	0.181	0.308	0.372
361	0.063	0.082	0.113	0.18	0.305	0.368
360	0.063	0.082	0.113	0.179	0.302	0.365
359	0.064	0.082	0.112	0.177	0.299	0.361
358	0.064	0.082	0.112	0.176	0.296	0.357
357	0.063	0.081	0.111	0.174	0.293	0.353
356	0.063	0.081	0.11	0.173	0.29	0.35
355	0.063	0.081	0.109	0.171	0.287	0.346
354	0.063	0.08	0.108	0.17	0.284
353	0.063	0.08	0.108	0.168	0.281
352	0.063
351	0.062
350	0.063

## Sheet: Supplementary Figure 21
a																						b																						c
Trajectory																						Trajectory																						Trajectory
X1	Y1	X2	Y2	X3	Y3	X4	Y4	X5	Y5	X6	Y6	X7	Y7	X8	Y8	X9	Y9	X10	Y10			X1	Y1	X2	Y2	X3	Y3	X4	Y4	X5	Y5	X6	Y6	X7	Y7	X8	Y8	X9	Y9	X10	Y10			X1	X1	X2	X2	X3	Y3
32.9703	23.2178	32.7228	21.0891	6.78218	23.2673	31.9802	27.3762	38.9109	22.4752	9.55446	29.0099	32.3762	37.6238	11.7327	39.0099	9.55446	29.3069	44.5545	32.7228			11.7327	22.1782	42.9703	18.8119	46.4356	19.604	45.7921	17.8218	24.4059	17.0297	25.9406	17.6733	9.75248	22.1782	8.31683	40	14.3069	23.3663	24.2079	13.3168			19.2574	22.3762	13.5644	29.505	36.5346	25.6436
33.1188	22.8218	32.7228	21.0396	6.43564	23.1683	31.4852	27.1782	38.9109	21.9802	8.9604	29.3564	32.6733	37.7228	12.1287	39.0099	8.91089	29.4059	44.5545	32.7228			12.1287	21.3861	42.6733	20	45.2475	17.2277	45.198	17.8713	24.3564	17.8218	26.3861	19.2079	10	21.4356	7.9703	40.495	13.6634	24.0099	24.3564	13.2673			18.7129	21.5842	12.7228	29.0099	36.6337	25
33.1188	22.8218	32.7228	21.0396	6.53465	23.2673	31.5346	27.5743	38.9109	21.9802	8.71287	29.3564	32.5743	37.6733	12.1287	39.0099	8.61386	29.802	44.7525	32.3267			11.7327	22.0792	43.0693	19.4554	44.8515	18.0198	45.198	18.5148	25.0495	18.5148	26.3861	18.5148	9.0099	22.0792	7.37624	39.6535	13.7624	23.4158	24.7525	12.7723			18.8119	22.2277	11.7327	28.9604	35.9406	25
33.3168	22.5743	32.3762	21.0396	6.73267	23.6634	31.7822	27.3267	38.8614	22.0792	8.71287	29.4059	32.4753	38.1188	12.1287	39.0099	8.81188	29.5545	44.3564	32.3762			11.5346	22.8713	43.7624	19.901	44.6535	18.3168	44.7525	18.3168	24.2079	18.0693	26.3861	19.2574	9.50495	21.5842	7.17822	40.297	12.9703	22.0297	24.802	13.6634			18.0693	21.4356	12.1287	29.703	36.4851	25.3465
33.4654	22.3762	32.3267	20.495	6.78218	23.6634	31.7822	27.3267	38.8614	21.6337	8.71287	30.3465	32.0792	37.8713	12.1287	39.0099	8.81188	29.5545	44.3564	33.2673			10.9406	22.3762	43.7624	20.6931	44.0594	18.6139	44.604	17.7228	24.7525	18.9109	25.5446	18.2673	10.5941	22.0297	7.37624	40.6931	13.3168	23.4158	25.2475	13.0693			18.6139	21.6337	12.0792	28.7624	37.1287	26.1881
32.9208	22.7723	32.4753	20.6436	7.22772	23.8614	31.8812	26.8317	38.7129	22.0297	8.41584	29.7525	32.2772	38.5149	12.3267	39.505	8.16832	29.604	44.2574	32.9703			11.6832	23.4654	43.9604	19.703	43.9604	18.3168	44.0099	18.8119	25	19.604	25.7426	17.8218	10.3465	22.1782	7.77228	40.099	12.6733	22.6238	26.1881	13.2673			18.6634	21.0891	12.7228	29.901	36.4356	25.9901
32.9703	23.0693	32.5743	20.6931	7.22772	23.8614	31.7822	27.1782	38.8119	22.3762	7.77228	29.7525	32.3267	38.3168	12.3267	39.505	8.16832	29.604	44.2574	32.9703			11.5842	23.1683	42.7723	20.0495	44.0594	17.8713	44.0594	18.5148	25	18.6139	26.3366	18.4654	10	21.2871	8.36634	40.198	12.7723	23.4654	26.3861	12.6733			18.0198	21.0396	12.3267	30.495	36.3366	25.8416
33.3168	22.6733	33.1683	20.9901	7.22772	23.8614	31.5842	27.4257	39.1089	21.8812	7.77228	29.802	32.9208	39.1089	12.3267	39.505	8.16832	29.7525	44.2574	32.9703			11.3861	22.4257	43.9604	20.099	45.2475	18.6634	44.8515	18.2673	24.7525	19.0594	25.8416	18.3168	10.5941	20.9901	8.61386	39.703	13.3168	22.7723	25.9406	13.2673			18.5148	20.6436	11.5346	28.7624	36.3366	26.5842
33.0693	22.4257	32.9703	20.7921	7.22772	23.8614	31.9307	27.9703	39.4554	22.4752	7.77228	29.802	32.8713	38.9109	12.3267	39.505	8.11881	29.901	44.2079	32.9703			11.6832	21.8812	44.4554	19.901	45.8416	17.7228	44.5545	17.4752	24.3564	18.4654	25.0495	19.2574	10.8911	21.7822	8.71287	39.604	12.6733	23.4158	26.1881	12.7228			17.8218	20.7921	10.8911	28.3168	35.8416	27.5743
32.7723	23.0198	32.1782	21.8317	7.22772	23.8614	31.5842	27.8218	39.0594	22.7723	7.77228	29.802	33.1188	38.6139	11.9307	39.604	7.72277	29.3069	44.0594	32.9703			12.5743	22.0297	44.1584	21.0396	45.3465	18.6634	44.8515	17.5248	23.8614	19.1089	25.7921	19.2574	10.1485	20.5941	7.92079	39.4059	11.4852	22.6733	26.3861	12.3762			17.7228	21.3861	11.1881	29.1089	33.7624	27.1287
32.9703	22.7723	32.2772	22.8713	7.22772	24.4554	31.7822	27.3762	38.3168	22.2772	7.92079	29.802	33.1188	38.9109	11.9307	39.604	7.72277	29.2079	44.0594	32.9703			12.2772	20.9901	43.2673	19.4554	44.2079	18.3168	44.802	18.4158	24.4554	19.6535	26.3366	18.9109	9.70297	21.0396	7.92079	38.8614	12.0792	23.5644	26.2376	12.0792			17.3267	21.8317	10.4951	28.6139	34.5545	27.9208
33.1188	22.4752	31.7327	22.9703	7.9703	24.0594	31.5346	27.9703	38.5149	21.8812	7.62376	29.3564	33.1683	38.7129	11.9307	39.604	8.0198	29.5545	44.0594	32.9703			10.9901	22.2277	44.2574	20.0495	44.4059	18.8614	44.5545	18.0198	24.0099	19.8515	25.7426	19.604	10.396	21.6337	7.32673	39.802	11.5346	23.2673	26.5346	12.2772			16.4852	21.4356	9.9505	27.9703	34.1089	27.1287
33.1683	22.3762	32.9703	21.4852	8.56436	24.0099	32.7723	28.4158	39.0594	22.6733	7.62376	29.3564	32.9703	38.6139	11.9307	39.604	8.0198	29.703	44.0594	33.9109			10.396	22.0297	44.802	20.099	45.198	19.0099	44.2574	18.6634	24.802	20	25.4455	19.0099	10.3465	21.7822	6.9802	39.802	11.9307	24.2574	26.5346	11.7327			17.2772	20.9901	9.70297	28.4158	33.9604	27.7723
32.9208	22.0297	32.9703	21.4852	8.56436	24.0099	32.1287	28.7129	39.0594	22.8713	7.77228	29.3564	33.2673	38.8614	11.9307	39.0594	7.9703	29.1584	43.6634	33.3663			10.6931	22.0297	44.4059	20.7921	44.4059	18.3168	45.1485	18.3168	24.9505	18.8614	24.8515	20	9.75248	20.8911	7.0297	40.495	11.5346	23.5644	26.7327	11.9307			17.2772	20.0495	10.099	28.9604	33.9604	28.2178
33.2673	22.3762	32.9703	21.4852	8.56436	24.0099	32.1287	28.7129	39.2574	22.6733	7.77228	29.3564	33.1683	39.1089	11.9307	39.0594	7.9703	29.4059	43.9604	33.3663			11.3861	21.5842	43.8614	20.5941	44.5545	19.4554	44.4554	18.6634	24.3564	19.802	25.0495	20.198	9.80198	20.5941	6.23762	40.2475	12.7228	23.8119	26.5346	11.7327			16.8317	20.4455	10.7426	28.7624	34.505	28.6139
33.1683	22.6238	32.1782	21.1881	8.56436	24.0099	32.3267	28.2178	39.2574	22.6733	7.77228	30	33.3168	39.0099	11.1881	39.505	8.31683	29.7525	43.9604	33.3663			10.9901	22.3762	44.1584	21.0891	44.604	18.8119	44.5545	19.0594	22.4752	19.4059	25.3465	19.8515	10.5445	20.8911	6.23762	41.1881	11.9307	23.0198	27.2277	11.6832			17.4752	19.6535	10.297	29.0099	33.5149	28.8119
33.1683	22.7723	32.3267	21.1881	8.21782	24.0099	32.2772	28.7624	39.2079	22.1782	7.77228	30	33.3168	39.0099	11.1881	39.505	7.9703	29.7525	44.0099	33.3663			10.4951	21.6337	44.4554	21.2871	43.6139	18.8119	44.3564	18.4158	23.1683	17.7228	26.1881	20.2475	10.297	20.396	6.73267	40.495	11.9802	24.4059	27.1287	10.8911			17.2772	19.0594	9.75248	28.5148	34.1584	27.8218
33.1683	22.9703	32.8713	21.7822	8.16832	24.0099	32.4753	28.4158	38.9109	22.5743	7.57426	29.505	33.5644	38.5149	11.1881	39.505	7.9703	29.7525	44.2079	33.4654			11.1386	22.2277	43.5644	21.0396	43.2673	18.2178	45.0495	19.802	23.2178	18.6139	25.1485	19.1089	10.5445	19.8515	6.83168	41.2871	12.5247	24.3564	26.9307	11.7822			18.4158	19.0594	10.5445	28.9109	32.7723	28.5644
33.1683	22.9703	32.4753	21.0396	8.16832	24.0099	32.5743	28.1683	38.8119	23.0198	7.57426	29.505	33.3663	39.0099	11.1881	39.505	7.92079	29.505	44.2079	33.4654			10.8911	21.8812	44.4059	21.8317	43.2178	19.0099	44.4554	18.4654	22.6733	18.3168	25.1485	19.8515	10.3465	19.4554	7.42574	40.8911	11.6832	24.4554	28.0198	12.3762			18.5148	18.8614	9.9505	28.6139	32.7723	27.9703
33.5644	23.3663	32.3762	21.5842	7.92079	23.1683	32.4753	28.6139	38.8119	23.0198	7.57426	29.505	33.3663	38.6634	11.1881	39.505	8.0198	29.1089	44.0594	33.5149			11.6832	22.2277	43.7624	20.6436	43.2178	18.0693	43.7624	18.7129	22.2277	18.0198	24.2079	19.703	10.4951	19.1089	7.62376	41.4356	11.4852	24.9505	27.6238	13.3663			17.8713	18.2178	9.55446	27.9208	33.2673	29.0099
33.4654	22.6733	31.9307	21.6832	7.9703	23.4158	32.7723	28.4158	38.8119	23.6634	7.57426	29.505	33.1188	39.0099	11.1881	40.099	8.31683	29.2079	44.0594	33.5149			10.7921	22.6733	44.7525	20.7921	44.2574	19.802	43.5644	18.2178	22.8713	17.8713	24.6535	20.396	10.5941	20	7.42574	40.7921	11.3861	25.396	26.9307	13.3168			18.0198	19.0594	9.0099	28.7129	32.6733	29.1584
33.2673	22.8713	31.9307	21.6832	8.11881	23.7624	33.0693	27.9208	38.8614	23.6634	8.21782	29.0099	33.1188	39.0099	11.3861	40.297	8.31683	29.2079	44.0594	33.5149			11.5842	22.4752	44.4554	20.6931	44.4554	20.9901	43.4158	19.802	23.8119	18.8614	24.802	19.8515	10.7426	19.505	7.52475	41.6832	11.6832	24.4059	26.9307	13.7129			17.6238	18.5148	9.60396	27.7723	32.9208	28.3663
33.1683	22.8218	32.2772	22.0297	8.11881	23.7624	33.0693	27.9208	38.9109	23.6634	7.77228	29.1584	32.9208	39.2574	11.3861	40.297	8.31683	29.2079	44.0594	33.5149			12.4753	22.7723	45	20.4455	43.8119	20.297	43.9604	20.099	23.4654	19.0099	25.198	19.6535	10.3465	19.0099	7.9703	40.4455	11.4852	25.1485	26.7327	12.4753			17.0792	19.2574	9.80198	27.3267	32.7228	27.1782
33.2673	23.1683	32.5247	22.1782	8.16832	23.9604	33.3168	27.4257	38.9109	23.6634	7.77228	29.1584	32.9208	39.2574	11.2871	40.297	8.31683	29.2079	43.7624	34.5545			12.3762	21.8812	44.802	20.0495	43.6634	21.1881	44.3564	19.4554	23.1683	18.0693	24.2079	19.802	9.90099	19.3069	8.51485	40.396	11.8812	25.4455	26.9307	13.1683			17.0297	19.901	9.70297	27.5248	32.7228	28.1188
33.5149	22.6238	32.5743	22.1782	7.9703	24.5545	32.6733	27.7228	39.2574	23.6634	7.82178	29.1584	32.3762	39.0099	11.5842	40.6931	8.16832	29.703	44.1584	34.4554			12.5247	22.3762	44.4059	20.495	43.4654	20.2475	44.4059	20.297	23.6634	19.2079	25	20.5941	10.1485	18.8614	8.76238	40.0495	10.4951	25.7426	27.7228	13.5644			18.3168	20.4455	9.55446	27.8218	32.1782	27.9208
33.6634	22.8713	32.9703	22.1782	7.92079	24.5545	32.2772	26.9307	39.4059	24.2574	8.41584	29.5545	32.3762	39.0099	11.5842	40.6931	8.16832	29.7525	44.1584	34.4554			12.7228	22.5743	44.802	20.8911	44.2079	21.2871	44.3564	20.6436	24.8515	18.3168	25.7921	20.396	10.4951	18.3168	8.9604	40.8416	10.9901	26.1881	27.4257	12.7228			18.6139	20.0495	9.15842	26.5842	32.1782	28.7129
33.1683	23.2178	33.7129	22.1782	7.92079	24.5545	32.9703	27.5248	39.3069	24.0099	8.9604	29.802	32.5743	38.5149	11.9802	40.6931	8.31683	29.7525	44.1584	33.9109			13.3168	21.9802	44.0594	20.6436	44.5545	21.0396	44.2574	20.7921	23.5644	18.0198	25.2475	20.198	11.1386	18.6139	8.71287	40.9901	11.5842	26.7327	27.0297	13.6634			18.1188	19.8515	9.20792	26.3861	31.9802	27.6238
32.9208	22.8218	33.3663	21.9802	7.92079	24.5545	32.9703	27.5743	39.2079	23.4654	8.71287	30	32.5743	38.8119	11.9802	40.6931	7.37624	30	44.1584	33.9109			11.6832	22.0297	45.0495	20.8416	44.3564	21.6337	44.4554	20.7921	23.8119	17.4752	25.396	21.3861	10.5445	18.4654	8.81188	40.6436	11.3366	27.5248	27.0297	14.5545			17.2277	20.396	9.50495	26.9307	31.7822	28.3168
32.9703	22.4752	32.8713	21.4852	7.82178	24.8515	33.1683	27.1782	39.604	23.8119	8.61386	30	32.7228	39.0594	12.0792	40.6931	7.37624	30	43.9604	33.9604			11.5346	22.3762	44.604	21.8317	43.4654	20.6931	44.802	21.6832	24.604	17.1287	25.2475	20.198	10.5941	17.8713	9.80198	40.495	11.1881	26.5346	27.5248	14.1089			17.3267	20.6931	9.40594	28.3168	32.9208	27.8218
33.5149	22.8713	32.6733	21.0891	7.82178	24.8515	32.5247	26.6337	39.4554	23.8119	8.61386	30	32.7228	39.0594	12.3762	41.0891	7.77228	30.099	43.7624	33.9604			11.6832	23.0198	45.198	21.3861	44.2079	21.6337	44.0099	21.2376	23.3663	17.0297	24.5545	20.297	11.1881	18.0198	9.30693	40.4455	11.5842	27.3762	27.6238	14.1089			17.0297	19.901	9.40594	28.8119	32.7228	28.9109
33.5149	23.0693	32.6733	21.0891	7.82178	24.8515	32.4753	26.6337	39.604	23.4158	8.61386	30	32.7723	39.0594	12.3762	41.0891	8.11881	29.5545	43.8119	33.9604			12.1287	22.2277	44.6535	20.9901	43.8119	21.4356	45.3465	21.5842	23.3663	18.2673	24.6535	19.6535	10.9406	17.2772	8.71287	40.6931	11.9307	26.9802	28.1188	14.9505			18.0198	20.0495	8.76238	28.8119	32.9703	29.604
32.7723	22.5743	32.6733	21.0891	7.77228	24.8515	32.6733	26.2376	39.604	23.4158	8.61386	30	33.6634	38.6634	12.3267	41.0891	8.0198	29.1584	43.8119	33.9604			11.5346	22.4257	44.7525	21.4356	42.8218	21.2871	45	21.0396	23.7624	18.0693	25.3465	20.198	10.5941	17.7228	8.91089	41.0396	12.5743	27.1782	27.5743	15.1485			18.0693	20.198	8.61386	28.1188	33.5149	29.2079
32.9208	22.2277	32.6733	21.8317	7.62376	24.9505	32.7228	26.2376	39.703	22.6238	8.31683	29.7525	33.5644	38.8614	12.1782	41.0891	7.82178	29.4059	43.8119	33.9604			11.7822	23.1683	43.9604	21.0891	43.2673	22.2277	44.8515	21.3861	22.6733	17.6238	24.604	19.4554	9.70297	18.4158	8.71287	40.2475	12.3762	27.9208	27.4257	15.4455			18.2673	19.2574	8.76238	27.7228	32.6733	29.7525
33.5149	22.8218	31.7822	20.8416	7.62376	25	33.3663	26.5346	39.4059	23.1683	8.31683	29.7525	33.3663	38.8119	12.1782	41.0891	8.11881	29.2079	43.8119	33.7129			12.9703	22.7723	44.2079	20.6931	43.0693	21.9802	44.4059	21.6337	22.8218	19.0099	24.1584	19.604	9.35644	18.1188	9.50495	39.901	12.3762	28.3168	27.2277	15.099			18.2178	18.6139	8.76238	28.5644	33.3663	28.8119
33.0693	22.8713	31.9802	20.9901	8.91089	24.0099	33.4654	26.3861	39.1089	23.1683	7.9703	29.4059	33.1188	38.8119	12.1782	41.0891	8.11881	29.3069	43.8614	33.5644			12.0792	22.1782	44.1584	21.3861	42.4753	22.8218	44.4554	21.4356	24.604	20.396	24.8515	20.7921	10	18.7129	9.15842	40.396	11.7822	27.3762	27.1782	15.9406			17.7228	19.2574	9.35644	28.9109	32.4753	29.2079
33.1683	22.9703	31.9802	20.9901	8.41584	24.2574	33.4654	26.3861	39.1089	23.1683	7.9703	29.4059	32.8713	38.8119	12.5743	39.703	7.92079	29.604	43.6634	33.0693			12.0792	21.6337	43.4654	21.3861	42.8218	22.2772	43.8614	21.4356	24.604	20.396	25.7426	20.297	9.90099	18.2178	8.91089	40	11.6832	26.6337	27.4257	15.4951			17.2277	20.396	9.90099	29.1089	33.1683	30.198
33.1683	22.4257	32.3267	21.2376	8.51485	24.2574	33.4654	26.3861	39.1089	23.1683	8.0198	29.4059	32.9703	38.3168	12.3267	40.495	7.92079	29.3564	43.6139	33.0693			12.2772	22.2772	43.5644	21.0396	43.7624	22.8218	44.802	21.9802	24.0594	20.4455	25.2475	20.396	9.80198	17.8218	8.61386	40.297	11.7327	26.3861	26.9802	15.4455			16.8812	20.8911	10.4951	30.099	33.5644	29.3069
33.1188	22.4257	32.3267	21.2376	8.51485	24.2574	33.5644	26.6337	39.1089	23.1683	7.92079	29.2079	32.5247	39.2079	12.3267	40.495	7.72277	29.2079	43.6139	33.6634			11.3366	22.9703	43.8119	20.5941	43.2178	22.4752	44.4059	20.6931	24.0099	20.5941	25.5446	21.2871	10.3465	17.8713	8.51485	39.901	12.6733	26.6337	27.5248	15.2475			18.0198	19.8515	9.9505	29.604	34.4554	29.5545
33.0693	22.8218	32.7228	21.7822	8.76238	24.2574	33.5644	26.6337	39.604	23.2178	7.9703	29.1089	32.6733	39.6535	12.3267	40.495	7.92079	28.9109	43.1683	32.7723			11.5346	22.4752	43.8119	20.198	43.2178	21.8812	43.6634	20.9901	24.5545	20.396	25.0495	21.0891	10.8911	18.6634	8.21782	40.297	12.5247	25.6436	27.5743	16.6337			18.6634	20.297	10.099	30.3465	34.901	29.802
33.2673	23.1683	32.2772	21.4852	9.10891	24.2574	33.5644	26.6337	39.2574	23.0198	7.9703	29.1089	32.6733	39.8515	13.0693	40	8.11881	28.9109	43.2673	32.9208			11.0891	21.9802	43.8119	20	42.6238	21.7822	44.4059	20.8416	24.5545	20.396	26.3861	22.0792	10.5941	19.2079	8.76238	40.297	12.2772	26.7822	28.3663	16.2871			19.1089	19.6535	10.4951	30.1485	34.505	29.3564
33.4654	22.6733	32.2772	21.4852	9.10891	24.2574	33.5149	26.9802	40	22.8218	8.36634	28.8119	32.5743	39.4554	12.9208	40.495	8.21782	28.9109	43.4158	33.0693			11.0891	22.4752	44.0099	20.6436	41.7822	21.6337	44.0099	20.8911	24.802	20.0495	25.6436	21.0396	10.3465	18.8119	8.71287	40	12.9208	27.4257	27.5248	16.2871			18.5148	19.2574	9.60396	30.3465	33.5149	30.1485
32.9703	23.0198	32.3267	21.2376	9.10891	24.2574	33.5644	26.3366	40.2475	22.4257	8.36634	28.8119	32.5743	39.4059	12.9208	40.6436	8.36634	28.9109	43.4158	33.0693			11.4852	22.7723	43.9604	20.0495	42.4753	21.6832	44.2574	21.3861	25.5941	20.5941	26.2376	21.2376	10.3465	19.703	8.56436	39.3069	12.1287	26.1881	27.7228	16.9307			17.7228	19.0594	10.4951	30.9406	33.4654	29.3069
32.8713	22.4752	33.1188	21.2376	9.10891	24.2574	33.1188	26.3366	40.495	23.2178	8.0198	28.8119	32.3267	39.0099	12.9208	40.6436	8.71287	28.9604	43.4158	33.0693			11.2871	22.1782	43.8614	19.6535	43.4654	21.0891	43.6139	20.4455	24.8515	20.099	25.0495	21.0891	10.7426	19.4554	9.10891	39.3069	12.5743	25.5941	27.2277	16.7327			18.6139	20.099	9.15842	30.7921	34.1089	29.3564
32.6733	22.8713	32.8713	20.9901	9.35644	23.4158	33.5149	25.8416	40.396	22.6238	8.41584	29.0099	32.7228	39.505	12.9208	40.6436	8.56436	29.3069	43.4654	33.0693			10.7426	21.6832	43.5644	20.198	43.4158	21.8317	44.2574	21.4356	25.3465	19.604	25.6436	21.0891	10.396	20	9.35644	40.4455	12.2772	26.1386	27.7228	15.6931			17.4752	17.9208	9.50495	31.6832	34.2574	29.901
32.9208	22.7723	33.4654	21.5842	9.90099	23.8119	33.3663	26.1386	40.099	23.0693	8.36634	29.0099	33.1683	38.5149	12.9208	40.6436	8.41584	29.0099	43.4654	33.0693			10.8911	22.4257	43.4158	19.505	42.7723	22.4257	43.8119	20.5941	24.8515	19.3069	25.6436	20.7921	10.6931	20.198	9.80198	39.8515	11.9802	26.3366	28.3168	16.4356			17.3267	17.2772	9.80198	31.1881	34.9505	29.5545
33.1188	23.2178	33.9109	21.3861	9.9505	23.8119	33.3168	26.1881	40.099	23.0693	8.31683	28.3663	32.9208	39.0099	13.1188	41.0891	8.41584	29.0099	43.4654	33.0693			11.4852	22.0792	44.0594	20.099	42.2772	22.0792	44.2079	22.0792	24.9505	19.0594	25.9406	20.9901	10.099	20.099	9.60396	39.505	13.5644	26.3861	27.4257	16.0891			18.1188	17.4752	10.198	31.3861	35.8911	30.3465
33.6634	22.4752	33.9109	21.3861	9.9505	23.8119	32.9703	25.9901	39.604	22.8713	8.36634	28.1188	32.6733	39.4059	12.8713	40.396	8.31683	28.5644	43.4654	33.0693			11.6832	21.7822	43.8119	18.9109	43.1683	22.8218	43.9604	20.099	25.0495	19.8515	26.2376	21.2376	9.55446	20.297	10.3465	39.4059	12.8713	25.5941	28.3168	16.8317			18.2178	17.0297	9.35644	31.7822	36.2871	29.604
33.3663	22.8218	33.7624	21.2376	9.40594	23.4158	33.1188	26.5346	40.0495	23.6634	8.36634	28.1188	32.5743	39.0099	12.8713	40.396	8.16832	28.1683	43.5644	33.0693			10.8911	21.8317	43.9604	19.8515	43.8119	20.6931	44.2574	19.505	25.3465	19.4554	26.5346	20.8911	9.80198	20.6436	9.70297	38.9109	11.7327	26.5842	29.0099	16.5346			18.1188	16.6832	9.55446	31.8812	36.3366	30.7426
33.1683	22.1782	33.3168	20.8416	9.40594	23.4158	33.1188	26.0396	40.2475	23.4654	8.51485	28.3168	33.9109	39.505	12.8713	40.396	8.16832	28.2178	43.7624	33.1683			10.6931	22.2772	44.0099	19.2079	44.0099	20.0495	43.5644	19.901	25.5446	19.1089	25.6436	20.6931	9.9505	21.1881	9.35644	40.099	12.4753	25.6436	28.9604	15.6931			17.2277	18.0693	9.70297	31.0891	35.4455	29.505
33.3168	23.0693	33.2673	20.396	9.10891	23.4158	33.1188	26.0396	40.5941	22.8218	8.0198	28.1188	33.9109	39.901	12.8713	40.396	8.16832	28.2178	43.9604	33.3663			10.3465	22.1782	43.2673	19.604	43.4654	20	43.6139	19.2574	25.7921	19.505	26.2376	20.6436	9.50495	21.4356	10	40.6931	13.5644	26.6337	29.4059	17.1287			17.8713	18.5148	10.6931	31.5346	36.0891	30
32.7228	22.6238	33.2673	20.396	9.9505	23.4654	32.9703	26.0396	41.0891	23.2673	8.11881	28.1188	34.2574	39.4059	12.8713	40.396	8.16832	28.2178	43.9604	33.3663			10.3465	21.3861	43.4158	18.6139	43.6634	20.6931	43.4158	19.802	25	19.4059	25.9901	21.4852	10.1485	21.2871	9.9505	40.0495	14.1584	26.7822	28.9604	16.3366			18.8119	18.5148	11.5842	31.5842	35.6436	29.5545
33.0693	23.2178	33.1683	20.4455	9.90099	23.5644	32.9703	26.4356	40.6436	23.0693	8.11881	28.1188	33.9604	39.2574	12.8713	40.396	8.16832	28.2178	44.0594	33.7624			10.6931	20.6436	43.9604	19.8515	44.4059	20.2475	43.9604	19.1089	25.9406	19.4059	26.0396	20.4455	10.4951	20.9901	10.198	41.0396	13.3663	26.1386	28.7624	16.9307			17.8218	17.8713	11.1881	32.4753	35.6436	30.495
33.1188	22.6238	33.1683	20.4455	9.60396	23.6139	32.9703	26.5346	40.6931	23.5644	7.82178	28.1188	34.1584	38.8614	12.8713	40.396	8.16832	28.2178	44.0594	33.7624			10.3465	21.4852	44.1584	19.4554	43.3663	20.8416	43.4158	19.505	26.7822	19.2574	25.6436	21.5842	11.1386	21.0396	10.1485	40.2475	13.5148	26.9802	28.1188	17.9208			17.5248	18.4158	10.9406	32.8713	35.8911	29.802
33.3663	23.0693	32.7228	20.5941	9.60396	23.6139	32.9703	26.5346	40.4455	22.8713	7.82178	28.1188	34.1089	39.703	12.8713	40.396	8.16832	28.2178	44.0594	33.7624			10.1485	21.0396	44.9505	18.0693	43.2673	20.396	42.6238	20.6436	26.5842	19.703	25.6436	21.6832	10.7426	20.5941	9.55446	39.703	13.6634	25.7921	28.7129	17.1287			16.4852	17.4257	10.6931	32.7228	34.9505	30.495
33.1188	23.0693	32.9208	20.396	9.60396	23.6139	32.7723	26.3861	40.495	23.4654	7.62376	28.1683	34.4554	38.8614	12.8713	40.396	8.11881	28.5148	44.2079	33.8614			10.5941	21.0396	44.802	17.1287	42.5743	20.396	42.6238	21.2376	26.7822	20.198	26.3861	21.7822	11.2871	21.2871	9.30693	39.0594	13.3168	25.396	30	17.2772			16.0396	18.0198	9.80198	32.3267	34.7525	31.1386
32.9703	22.7723	33.1683	21.0891	9.60396	23.6139	32.7723	27.0297	41.0396	23.9604	7.52475	27.6238	34.1584	39.2574	12.0792	40.4455	8.11881	28.5148	44.2079	33.8614			10	21.5842	45.0495	18.6139	42.6733	20.8911	42.2277	20.396	26.9802	20.6436	26.5842	20.8911	11.1386	20.8911	8.9604	39.6535	14.1584	26.2376	28.5148	17.0792			16.0396	17.8218	10.297	31.9307	34.6535	29.901
33.0693	22.4752	33.4654	20.6436	9.60396	23.6139	32.8713	26.5842	41.4356	24.2079	9.0099	27.7228	34.1584	38.4654	12.9703	40.7921	8.21782	28.9604	43.6634	33.8614			9.9505	21.0891	44.604	18.2178	43.0693	21.4356	42.8218	21.4852	27.5248	20.297	25.9901	21.0396	11.4852	21.4356	9.55446	40	14.2574	25.7921	28.7624	16.6832			15.4455	18.3168	10.297	32.7228	34.505	30.099
33.6634	22.8713	33.2673	20.4455	9.35644	23.6634	32.7228	26.5842	40.4455	24.3564	8.41584	28.0198	33.9604	38.8614	12.9208	40.6931	8.41584	28.7129	43.6634	33.8614			9.60396	21.5842	45.5941	18.5148	43.2673	20.8911	43.4158	22.2277	27.7723	19.8515	25.4455	20.8416	11.4852	20.8911	8.81188	40	15.0495	25.8416	28.5148	15.8911			15.2475	18.6139	9.75248	33.2673	35.3465	30.396
33.0693	23.0693	33.2673	20.4455	9.30693	23.6634	32.5743	27.7228	41.1881	23.3663	8.41584	28.3168	34.4554	38.7129	12.8713	40.6931	8.61386	28.3168	43.6634	33.8614			10.396	22.0792	45	17.7228	44.0099	22.5743	43.0693	22.1782	28.0198	19.901	25.396	20.6436	11.5842	20.495	9.35644	39.505	14.1584	25.198	28.3663	16.5346			15.4951	19.0594	8.36634	33.5149	36.0396	30.099
33.3663	23.2178	32.8713	20.198	9.30693	23.6634	32.8713	27.7723	40.495	24.0099	8.41584	28.3168	34.901	38.5149	12.7723	40.6931	8.41584	28.0198	43.4158	33.1683			10.7921	22.3762	44.5545	17.7228	42.6238	20.8911	42.8218	20.4455	27.6238	19.1089	25.7426	20.6436	11.7327	20.198	9.0099	38.9109	14.5545	24.604	28.9109	16.2871			16.5346	19.802	9.10891	34.3564	35.297	30.6931
33.6634	22.7723	32.7228	20.099	9.30693	23.6634	32.8713	27.7723	40.495	24.5545	8.31683	28.3168	34.901	38.5149	12.6733	40.6931	8.11881	28.4158	43.4654	33.6634			9.9505	22.4257	44.0099	17.7228	42.8218	20.297	42.6238	19.8515	27.8218	18.6139	25.8416	20.0495	11.5842	21.3861	9.80198	39.4554	14.7525	24.2079	29.1584	16.8812			17.2277	18.9109	9.55446	34.2574	34.9505	30.099
33.1683	22.6238	32.7228	20.099	9.55446	23.6634	32.8713	27.7723	40.396	24.4059	8.31683	28.3168	34.901	38.6139	12.5743	40.297	8.21782	28.2178	43.4654	33.7129			9.90099	21.7822	43.9604	16.6832	42.4753	19.8515	42.1782	20.4455	27.8218	19.0099	25.396	20.0495	11.0891	20.6436	9.10891	38.8614	14.9505	24.7525	28.2178	16.6337			17.9208	18.9109	9.35644	34.4554	36.0396	31.2871
32.8713	23.1683	31.8812	20.9901	9.55446	23.6634	32.1782	27.9208	40.297	24.2574	8.21782	28.6139	34.703	39.0099	12.5743	40.297	8.0198	28.7129	44.0594	33.7624			9.50495	22.3762	44.4059	17.2277	42.6238	19.505	43.6634	20.099	27.5743	17.9208	25.5446	20.5941	11.0891	21.6832	8.21782	38.8119	15.1485	24.4059	28.0198	16.1386			17.4257	18.6634	8.61386	33.5149	35.5446	31.2871
33.1188	22.5743	31.9802	21.0891	9.55446	23.6634	32.3267	27.6238	40.396	24.604	8.21782	28.6139	33.7129	39.0594	12.5743	40.297	8.0198	28.7129	43.6139	33.8614			9.0099	22.1782	44.1584	16.1386	43.2673	19.703	43.1683	19.901	27.5248	18.8119	26.4356	21.2376	11.1386	20.7921	8.61386	38.4158	15.297	23.9604	27.9703	16.8317			17.6238	19.6535	8.21782	33.4654	35.495	32.1287
33.0693	23.1683	32.7228	20.8416	9.55446	23.6634	32.9703	27.5743	40.396	24.1584	7.72277	28.6139	34.1584	39.2079	12.5743	40.297	7.92079	28.5148	43.4158	32.9703			9.15842	22.3762	44.2574	16.7327	42.3762	20.495	42.2772	20.297	28.2178	18.8614	26.5842	21.8317	11.0891	20.9901	8.31683	38.0198	15.4455	24.604	28.7624	16.3366			17.6733	20.099	8.36634	32.8713	35.8416	31.1386
33.3168	22.6733	32.7228	20.8416	9.55446	23.6634	33.0693	27.4257	40.4455	24.802	7.9703	28.6139	33.9109	39.703	12.6733	39.703	7.72277	28.7129	43.4158	33.6634			9.60396	22.6238	44.2079	17.2277	41.6832	20.7921	42.0792	20.4455	27.8218	19.604	25.5446	21.4356	11.5842	21.8317	8.11881	37.4257	15.6436	24.1584	28.3663	17.2277			17.3267	19.604	7.9703	32.5247	36.4356	31.6832
32.9703	22.3762	32.7228	20.8416	9.55446	23.6634	33.0693	27.4257	40.396	23.4654	8.16832	28.6139	33.9109	39.4059	12.8713	39.703	8.0198	28.5148	43.2673	33.1683			9.90099	22.0297	43.7624	16.9307	41.2376	20.6931	41.0891	20.297	27.9208	19.4059	24.9505	21.0891	12.0792	21.7822	8.71287	38.2673	16.1386	23.5644	28.5644	16.8317			16.2376	21.2376	8.31683	32.9703	35.4455	31.5346
32.6733	23.0198	32.8713	20.297	9.55446	23.6634	32.7723	27.2277	40.198	23.6634	8.11881	28.5644	33.8614	39.1089	12.9208	39.703	8.36634	28.9604	43.2673	33.6634			9.80198	21.5842	43.7624	16.4356	41.0396	20.396	41.1881	20.7921	29.0099	19.802	25.4455	22.0297	12.3267	21.0891	9.50495	38.8119	15.8911	24.604	29.3069	17.4257			15.9406	20.7921	7.72277	32.9208	35.2475	31.9802
33.1188	23.1683	32.3762	20.099	9.80198	24.1584	32.7723	27.2277	40.297	24.0099	8.51485	28.9604	33.9109	39.4554	12.9208	39.703	8.51485	28.7129	43.8614	33.6634			10.198	22.1782	43.0693	16.2376	41.0891	20.099	41.1881	20.9901	28.5148	18.9109	25.396	20.198	11.5842	22.2277	9.30693	39.3069	15.6931	23.6139	28.7129	17.1287			16.0891	21.6337	7.57426	33.0693	34.9505	31.3366
32.9208	22.6238	32.3762	20.099	9.75248	23.8119	32.7723	27.2277	40.099	23.2673	8.51485	28.9604	33.9604	38.8614	12.9208	39.703	8.81188	29.0099	43.8614	33.6634			10	22.8713	42.8713	16.8317	40.2475	20.198	40.6436	20.2475	27.4257	18.4158	24.7525	20.8416	11.1881	21.7822	8.91089	38.9109	15.3465	23.3663	27.9703	16.6832			16.7327	20.8416	7.57426	32.9703	34.901	32.1287
33.4654	22.6238	32.7228	20.2475	9.75248	23.8119	32.7723	27.2277	40.099	23.9604	8.36634	28.9604	33.7624	39.2574	12.9703	39.703	9.10891	28.7129	43.2673	33.5644			10.1485	22.1782	42.6238	16.0891	40.297	20.8911	40.2475	20.5941	27.6238	17.8713	25	20.198	11.2871	22.4752	8.9604	39.505	15.6931	23.6634	27.5743	16.5346			17.4752	21.0396	7.22772	33.5644	35.2475	31.5842
33.1683	22.8713	32.9208	20.495	9.80198	24.1584	32.7723	27.5248	40.4455	24.0594	8.36634	28.9604	34.0594	39.0594	12.9703	39.703	8.31683	28.5148	44.1584	33.6634			9.30693	22.2772	42.8218	17.3267	40.396	20.6436	40	20.198	28.5644	18.5148	24.0594	21.1881	10.5445	22.0297	8.41584	39.1089	15.6436	24.604	27.9703	17.7228			17.0297	20.495	6.38614	33.7624	34.2574	32.1287
33.3168	23.4654	32.9208	20.4455	9.80198	24.1584	32.7723	27.5248	40.6931	23.4654	8.41584	28.9604	33.7624	38.7129	12.9703	39.703	8.21782	28.6139	44.1584	33.6634			8.91089	21.8317	43.0198	16.8317	40.297	20.099	40.5941	20.7921	27.5248	18.4654	24.1584	21.4852	10.9901	22.5743	8.36634	39.8515	14.6535	24.2574	27.9208	16.7327			16.4852	20.4455	6.93069	33.9109	34.3564	33.1683
33.3663	23.0198	32.9208	20.396	9.80198	24.1584	32.7723	27.5248	40.8416	23.3663	8.41584	28.9604	33.5644	39.0594	12.9703	39.703	8.71287	29.0099	43.6139	33.5644			8.76238	22.2277	42.5743	17.4257	40.495	20.198	40.9901	20	27.3762	19.2574	23.6634	22.2277	11.7822	22.4752	8.9604	39.901	15.4951	24.2079	27.7228	16.2376			16.2871	21.4852	7.0297	33.0693	34.505	31.9802
33.1188	22.9703	32.9703	20.396	9.75248	24.1584	32.5743	26.6337	40.9901	23.4654	8.41584	28.9604	33.7129	38.7129	12.9208	39.6535	8.91089	28.5148	43.7624	33.1188			9.10891	22.4752	42.0297	16.8812	40.6931	21.1881	40.7921	20.6931	27.6238	18.3168	23.0693	22.1782	11.3861	23.1683	8.21782	39.4554	15.099	24.604	27.3762	15.7426			17.6238	20.495	6.78218	33.2673	34.1089	32.1287
32.9208	22.0792	32.9703	20.396	9.75248	23.9604	33.1683	26.9802	40.2475	23.4654	7.9703	28.5644	33.7624	39.3069	12.9208	39.6535	8.16832	28.3168	43.7624	33.5644			9.15842	23.1683	41.6832	17.4752	41.4356	21.3861	41.1881	21.5842	28.1188	18.4654	23.5644	23.2673	11.3366	22.0792	7.57426	39.3069	14.4555	23.8119	27.4257	15.099			18.0198	20	6.33663	32.7228	35.0495	31.9802
32.9208	23.1683	32.9208	20.2475	9.75248	23.9604	32.5743	27.0297	40.6436	23.2178	7.92079	28.5644	33.7624	39.3069	12.9208	39.6535	8.21782	28.6139	43.7624	33.8614			9.35644	22.0792	41.9802	17.0297	41.0396	21.7822	41.3861	21.6832	27.3267	19.0099	23.5644	22.1782	11.9802	22.3762	7.62376	40.099	14.4555	23.3663	27.1782	15.4951			17.2772	21.0891	6.58416	32.1782	34.5545	31.4852
34.2574	23.5644	32.9208	20.2475	9.75248	23.9604	32.3267	26.9307	40.6436	23.2178	7.92079	28.5644	33.7624	38.9109	12.9208	39.6535	8.21782	28.7129	43.6139	33.4654			9.90099	21.8317	41.2871	16.4356	41.6337	21.6337	41.5842	21.7822	27.8218	18.5148	23.8119	21.6832	12.5743	22.7723	6.63366	39.901	15.1485	23.8119	27.5248	15.6436			16.3366	20.6436	6.0396	33.2673	35.297	32.3267
33.1683	23.2673	32.7228	20.2475	10.396	23.2673	32.3267	26.9307	40.6931	22.8713	7.17822	28.5644	33.7624	38.9109	12.5247	38.8119	7.72277	28.7129	44.3564	34.1089			9.75248	21.6832	41.6832	16.6337	41.2871	22.2772	41.7822	21.9802	27.1782	18.2178	24.2079	21.4356	12.7723	22.3762	7.37624	40.8416	14.2574	23.5644	27.3267	14.8515			16.4852	21.6832	6.43564	32.5247	33.9604	31.7822
33.3663	22.6733	32.5743	20.2475	10.3465	23.2673	32.3267	26.9307	40.9901	22.9703	7.57426	28.5644	33.4654	38.5149	12.7228	39.1089	7.42574	29.1089	44.0099	34.1089			9.80198	21.7822	42.7723	16.4852	42.2772	21.7822	41.9802	22.2277	26.5842	18.2673	23.8119	21.2376	12.3762	22.8713	8.0198	39.901	14.4555	22.6733	27.0297	15.6931			15.4951	21.8812	6.23762	32.9208	36.0891	31.3366
		32.5743	20.8416	10.3465	23.2673																											24.2574	21.8317	12.7228	23.6634	8.76238	39.8515	14.1584	23.5644	27.9703	15.9406
[truncated: 54 more columns]

[truncated: 15 more sheets: Supplementary Figure 24, Supplementary Figure 36, Supplementary Figure 37, Supplementary Figure 38, Supplementary Figure 39, Supplementary Figure 44, Supplementary Figure 45, Supplementary Figure 46, Supplementary Figure 47, Supplementary Figure 48, Supplementary Figure 49, Supplementary Figure 55, Supplementary Figure 56, Supplementary Figure 58, Supplementary Figure 59]
